# Supplementary material for: Advanced Molecular Dynamics Approaches to Model a Tertiary Complex APRIL/TACI with Long Glycosaminoglycans
Source: Biomolecules. 2021 Sep 12;11(9):1349. doi: 10.3390/biom11091349 (PMC8465899; doi:10.3390/biom11091349)
Supplement: Supplementary file 1 [file biomolecules-11-01349-s001.zip]

Archive with 1 entries (1 files):
- biomolecules-1313498-supplementary.pdf
